# Supplementary material for: Evaluation of the Effects of Heteroaryl Ethylene Molecules in Combination with Antibiotics: A Preliminary Study on Control Strains
Source: Antibiotics (Basel). 2023 Aug 10;12(8):1308. doi: 10.3390/antibiotics12081308 (PMC10451629; doi:10.3390/antibiotics12081308)
Supplement: Supplementary file 1 [file antibiotics-12-01308-s001.zip]

Archive with 1 entries (1 files):
- antibiotics-2542410-supplementary.pdf
